# Supplementary material for: Gut Microbial Composition and Antibiotic Resistance Profiles in Dairy Calves with Diarrhea
Source: Life (Basel). 2024 Dec 26;15(1):10. doi: 10.3390/life15010010 (PMC11766533; doi:10.3390/life15010010)
Supplement: Supplementary file 1 [file life-15-00010-s001.zip]

Archive with 1 entries (1 files):
- life-3319859-supplementary.pdf
